# Supplementary material for: An integrative assessment of the diversity, phylogeny, distribution, and conservation of the terrestrial reptiles (Sauropsida, Squamata) of the United Arab Emirates
Source: PLoS One. 2019 May 2;14(5):e0216273. doi: 10.1371/journal.pone.0216273 (PMC6497385; doi:10.1371/journal.pone.0216273)
Supplement: S3 Appendix — Appendix including the spatial data of all the 60 species of terrestrial reptiles of the UAE in shapefile format. (ZIP) [file pone.0216273.s003.zip]

Archive with 726 entries (723 files):
- S3_APPENDIX/
- S3_APPENDIX/.DS_Store
- __MACOSX/
- __MACOSX/S3_APPENDIX/
- __MACOSX/S3_APPENDIX/._.DS_Store
- S3_APPENDIX/Ablepharus_pannonicus.cpg
- __MACOSX/S3_APPENDIX/._Ablepharus_pannonicus.cpg
- S3_APPENDIX/Ablepharus_pannonicus.dbf
- __MACOSX/S3_APPENDIX/._Ablepharus_pannonicus.dbf
- S3_APPENDIX/Ablepharus_pannonicus.prj
- __MACOSX/S3_APPENDIX/._Ablepharus_pannonicus.prj
- S3_APPENDIX/Ablepharus_pannonicus.qpj
- __MACOSX/S3_APPENDIX/._Ablepharus_pannonicus.qpj
- S3_APPENDIX/Ablepharus_pannonicus.shp
- __MACOSX/S3_APPENDIX/._Ablepharus_pannonicus.shp
- S3_APPENDIX/Ablepharus_pannonicus.shx
- __MACOSX/S3_APPENDIX/._Ablepharus_pannonicus.shx
- S3_APPENDIX/Acanthodactylus_blanfordii.cpg
- __MACOSX/S3_APPENDIX/._Acanthodactylus_blanfordii.cpg
- S3_APPENDIX/Acanthodactylus_blanfordii.dbf
- __MACOSX/S3_APPENDIX/._Acanthodactylus_blanfordii.dbf
- S3_APPENDIX/Acanthodactylus_blanfordii.prj
- __MACOSX/S3_APPENDIX/._Acanthodactylus_blanfordii.prj
- S3_APPENDIX/Acanthodactylus_blanfordii.qpj
- __MACOSX/S3_APPENDIX/._Acanthodactylus_blanfordii.qpj
- S3_APPENDIX/Acanthodactylus_blanfordii.shp
- __MACOSX/S3_APPENDIX/._Acanthodactylus_blanfordii.shp
- S3_APPENDIX/Acanthodactylus_blanfordii.shx
- __MACOSX/S3_APPENDIX/._Acanthodactylus_blanfordii.shx
- S3_APPENDIX/Acanthodactylus_boskianus_asper.cpg
- __MACOSX/S3_APPENDIX/._Acanthodactylus_boskianus_asper.cpg
- S3_APPENDIX/Acanthodactylus_boskianus_asper.dbf
- __MACOSX/S3_APPENDIX/._Acanthodactylus_boskianus_asper.dbf
- S3_APPENDIX/Acanthodactylus_boskianus_asper.prj
- __MACOSX/S3_APPENDIX/._Acanthodactylus_boskianus_asper.prj
- S3_APPENDIX/Acanthodactylus_boskianus_asper.qpj
- __MACOSX/S3_APPENDIX/._Acanthodactylus_boskianus_asper.qpj
- S3_APPENDIX/Acanthodactylus_boskianus_asper.shp
- __MACOSX/S3_APPENDIX/._Acanthodactylus_boskianus_asper.shp
- S3_APPENDIX/Acanthodactylus_boskianus_asper.shx
- __MACOSX/S3_APPENDIX/._Acanthodactylus_boskianus_asper.shx
- S3_APPENDIX/Acanthodactylus_gongrorhynchatus.cpg
- __MACOSX/S3_APPENDIX/._Acanthodactylus_gongrorhynchatus.cpg
- S3_APPENDIX/Acanthodactylus_gongrorhynchatus.dbf
- __MACOSX/S3_APPENDIX/._Acanthodactylus_gongrorhynchatus.dbf
- S3_APPENDIX/Acanthodactylus_gongrorhynchatus.prj
- __MACOSX/S3_APPENDIX/._Acanthodactylus_gongrorhynchatus.prj
- S3_APPENDIX/Acanthodactylus_gongrorhynchatus.qpj
- __MACOSX/S3_APPENDIX/._Acanthodactylus_gongrorhynchatus.qpj
- S3_APPENDIX/Acanthodactylus_gongrorhynchatus.shp
- __MACOSX/S3_APPENDIX/._Acanthodactylus_gongrorhynchatus.shp
- S3_APPENDIX/Acanthodactylus_gongrorhynchatus.shx
- __MACOSX/S3_APPENDIX/._Acanthodactylus_gongrorhynchatus.shx
- S3_APPENDIX/Acanthodactylus_haasi.cpg
- __MACOSX/S3_APPENDIX/._Acanthodactylus_haasi.cpg
- S3_APPENDIX/Acanthodactylus_haasi.dbf
- __MACOSX/S3_APPENDIX/._Acanthodactylus_haasi.dbf
- S3_APPENDIX/Acanthodactylus_haasi.prj
- __MACOSX/S3_APPENDIX/._Acanthodactylus_haasi.prj
- S3_APPENDIX/Acanthodactylus_haasi.qpj
- __MACOSX/S3_APPENDIX/._Acanthodactylus_haasi.qpj
- S3_APPENDIX/Acanthodactylus_haasi.shp
- __MACOSX/S3_APPENDIX/._Acanthodactylus_haasi.shp
- S3_APPENDIX/Acanthodactylus_haasi.shx
- __MACOSX/S3_APPENDIX/._Acanthodactylus_haasi.shx
- S3_APPENDIX/Acanthodactylus_opheodurus.cpg
- __MACOSX/S3_APPENDIX/._Acanthodactylus_opheodurus.cpg
- S3_APPENDIX/Acanthodactylus_opheodurus.dbf
- __MACOSX/S3_APPENDIX/._Acanthodactylus_opheodurus.dbf
- S3_APPENDIX/Acanthodactylus_opheodurus.prj
- __MACOSX/S3_APPENDIX/._Acanthodactylus_opheodurus.prj
- S3_APPENDIX/Acanthodactylus_opheodurus.qpj
- __MACOSX/S3_APPENDIX/._Acanthodactylus_opheodurus.qpj
- S3_APPENDIX/Acanthodactylus_opheodurus.shp
- __MACOSX/S3_APPENDIX/._Acanthodactylus_opheodurus.shp
- S3_APPENDIX/Acanthodactylus_opheodurus.shx
- __MACOSX/S3_APPENDIX/._Acanthodactylus_opheodurus.shx
- S3_APPENDIX/Acanthodactylus_schmidti.cpg
- __MACOSX/S3_APPENDIX/._Acanthodactylus_schmidti.cpg
- S3_APPENDIX/Acanthodactylus_schmidti.dbf
- __MACOSX/S3_APPENDIX/._Acanthodactylus_schmidti.dbf
- S3_APPENDIX/Acanthodactylus_schmidti.prj
- __MACOSX/S3_APPENDIX/._Acanthodactylus_schmidti.prj
- S3_APPENDIX/Acanthodactylus_schmidti.qpj
- __MACOSX/S3_APPENDIX/._Acanthodactylus_schmidti.qpj
- S3_APPENDIX/Acanthodactylus_schmidti.shp
- __MACOSX/S3_APPENDIX/._Acanthodactylus_schmidti.shp
- S3_APPENDIX/Acanthodactylus_schmidti.shx
- __MACOSX/S3_APPENDIX/._Acanthodactylus_schmidti.shx
- S3_APPENDIX/Asaccus_caudivolvulus.cpg
- __MACOSX/S3_APPENDIX/._Asaccus_caudivolvulus.cpg
- S3_APPENDIX/Asaccus_caudivolvulus.dbf
- __MACOSX/S3_APPENDIX/._Asaccus_caudivolvulus.dbf
- S3_APPENDIX/Asaccus_caudivolvulus.prj
- __MACOSX/S3_APPENDIX/._Asaccus_caudivolvulus.prj
- S3_APPENDIX/Asaccus_caudivolvulus.qpj
- __MACOSX/S3_APPENDIX/._Asaccus_caudivolvulus.qpj
- S3_APPENDIX/Asaccus_caudivolvulus.shp
- __MACOSX/S3_APPENDIX/._Asaccus_caudivolvulus.shp
- S3_APPENDIX/Asaccus_caudivolvulus.shx
- __MACOSX/S3_APPENDIX/._Asaccus_caudivolvulus.shx
- S3_APPENDIX/Asaccus_gallagheri.cpg
- __MACOSX/S3_APPENDIX/._Asaccus_gallagheri.cpg
- S3_APPENDIX/Asaccus_gallagheri.dbf
- __MACOSX/S3_APPENDIX/._Asaccus_gallagheri.dbf
- S3_APPENDIX/Asaccus_gallagheri.prj
- __MACOSX/S3_APPENDIX/._Asaccus_gallagheri.prj
- S3_APPENDIX/Asaccus_gallagheri.qpj
- __MACOSX/S3_APPENDIX/._Asaccus_gallagheri.qpj
- S3_APPENDIX/Asaccus_gallagheri.shp
- __MACOSX/S3_APPENDIX/._Asaccus_gallagheri.shp
- S3_APPENDIX/Asaccus_gallagheri.shx
- __MACOSX/S3_APPENDIX/._Asaccus_gallagheri.shx
- S3_APPENDIX/Asaccus_gardneri.cpg
- __MACOSX/S3_APPENDIX/._Asaccus_gardneri.cpg
- S3_APPENDIX/Asaccus_gardneri.dbf
- __MACOSX/S3_APPENDIX/._Asaccus_gardneri.dbf
- S3_APPENDIX/Asaccus_gardneri.prj
- __MACOSX/S3_APPENDIX/._Asaccus_gardneri.prj
- S3_APPENDIX/Asaccus_gardneri.qpj
- __MACOSX/S3_APPENDIX/._Asaccus_gardneri.qpj
- S3_APPENDIX/Asaccus_gardneri.shp
- __MACOSX/S3_APPENDIX/._Asaccus_gardneri.shp
- S3_APPENDIX/Asaccus_gardneri.shx
- __MACOSX/S3_APPENDIX/._Asaccus_gardneri.shx
- S3_APPENDIX/Asaccus_margaritae.cpg
- __MACOSX/S3_APPENDIX/._Asaccus_margaritae.cpg
- S3_APPENDIX/Asaccus_margaritae.dbf
- __MACOSX/S3_APPENDIX/._Asaccus_margaritae.dbf
- S3_APPENDIX/Asaccus_margaritae.prj
- __MACOSX/S3_APPENDIX/._Asaccus_margaritae.prj
- S3_APPENDIX/Asaccus_margaritae.qpj
- __MACOSX/S3_APPENDIX/._Asaccus_margaritae.qpj
- S3_APPENDIX/Asaccus_margaritae.shp
- __MACOSX/S3_APPENDIX/._Asaccus_margaritae.shp
- S3_APPENDIX/Asaccus_margaritae.shx
- __MACOSX/S3_APPENDIX/._Asaccus_margaritae.shx
- S3_APPENDIX/Bunopus_tuberculatus.cpg
- __MACOSX/S3_APPENDIX/._Bunopus_tuberculatus.cpg
- S3_APPENDIX/Bunopus_tuberculatus.dbf
- __MACOSX/S3_APPENDIX/._Bunopus_tuberculatus.dbf
- S3_APPENDIX/Bunopus_tuberculatus.prj
- __MACOSX/S3_APPENDIX/._Bunopus_tuberculatus.prj
- S3_APPENDIX/Bunopus_tuberculatus.qpj
- __MACOSX/S3_APPENDIX/._Bunopus_tuberculatus.qpj
- S3_APPENDIX/Bunopus_tuberculatus.shp
- __MACOSX/S3_APPENDIX/._Bunopus_tuberculatus.shp
- S3_APPENDIX/Bunopus_tuberculatus.shx
- __MACOSX/S3_APPENDIX/._Bunopus_tuberculatus.shx
- S3_APPENDIX/Cerastes_gasperettii_gasperettii.cpg
- __MACOSX/S3_APPENDIX/._Cerastes_gasperettii_gasperettii.cpg
- S3_APPENDIX/Cerastes_gasperettii_gasperettii.dbf
- __MACOSX/S3_APPENDIX/._Cerastes_gasperettii_gasperettii.dbf
- S3_APPENDIX/Cerastes_gasperettii_gasperettii.prj
- __MACOSX/S3_APPENDIX/._Cerastes_gasperettii_gasperettii.prj
- S3_APPENDIX/Cerastes_gasperettii_gasperettii.qpj
- __MACOSX/S3_APPENDIX/._Cerastes_gasperettii_gasperettii.qpj
- S3_APPENDIX/Cerastes_gasperettii_gasperettii.shp
- __MACOSX/S3_APPENDIX/._Cerastes_gasperettii_gasperettii.shp
- S3_APPENDIX/Cerastes_gasperettii_gasperettii.shx
- __MACOSX/S3_APPENDIX/._Cerastes_gasperettii_gasperettii.shx
- S3_APPENDIX/Chalcides_ocellatus_ocellatus.cpg
- __MACOSX/S3_APPENDIX/._Chalcides_ocellatus_ocellatus.cpg
- S3_APPENDIX/Chalcides_ocellatus_ocellatus.dbf
- __MACOSX/S3_APPENDIX/._Chalcides_ocellatus_ocellatus.dbf
- S3_APPENDIX/Chalcides_ocellatus_ocellatus.prj
- __MACOSX/S3_APPENDIX/._Chalcides_ocellatus_ocellatus.prj
- S3_APPENDIX/Chalcides_ocellatus_ocellatus.qpj
- __MACOSX/S3_APPENDIX/._Chalcides_ocellatus_ocellatus.qpj
- S3_APPENDIX/Chalcides_ocellatus_ocellatus.shp
- __MACOSX/S3_APPENDIX/._Chalcides_ocellatus_ocellatus.shp
- S3_APPENDIX/Chalcides_ocellatus_ocellatus.shx
- __MACOSX/S3_APPENDIX/._Chalcides_ocellatus_ocellatus.shx
- S3_APPENDIX/Cyrtopodion_scabrum.cpg
- __MACOSX/S3_APPENDIX/._Cyrtopodion_scabrum.cpg
- S3_APPENDIX/Cyrtopodion_scabrum.dbf
- __MACOSX/S3_APPENDIX/._Cyrtopodion_scabrum.dbf
- S3_APPENDIX/Cyrtopodion_scabrum.prj
- __MACOSX/S3_APPENDIX/._Cyrtopodion_scabrum.prj
- S3_APPENDIX/Cyrtopodion_scabrum.qpj
- __MACOSX/S3_APPENDIX/._Cyrtopodion_scabrum.qpj
- S3_APPENDIX/Cyrtopodion_scabrum.shp
- __MACOSX/S3_APPENDIX/._Cyrtopodion_scabrum.shp
- S3_APPENDIX/Cyrtopodion_scabrum.shx
- __MACOSX/S3_APPENDIX/._Cyrtopodion_scabrum.shx
- S3_APPENDIX/Diplometopon_zarudnyi.cpg
- __MACOSX/S3_APPENDIX/._Diplometopon_zarudnyi.cpg
- S3_APPENDIX/Diplometopon_zarudnyi.dbf
- __MACOSX/S3_APPENDIX/._Diplometopon_zarudnyi.dbf
- S3_APPENDIX/Diplometopon_zarudnyi.prj
- __MACOSX/S3_APPENDIX/._Diplometopon_zarudnyi.prj
- S3_APPENDIX/Diplometopon_zarudnyi.qpj
- __MACOSX/S3_APPENDIX/._Diplometopon_zarudnyi.qpj
- S3_APPENDIX/Diplometopon_zarudnyi.shp
- __MACOSX/S3_APPENDIX/._Diplometopon_zarudnyi.shp
- S3_APPENDIX/Diplometopon_zarudnyi.shx
- __MACOSX/S3_APPENDIX/._Diplometopon_zarudnyi.shx
- S3_APPENDIX/Echis_carinatus_sochureki.cpg
- __MACOSX/S3_APPENDIX/._Echis_carinatus_sochureki.cpg
- S3_APPENDIX/Echis_carinatus_sochureki.dbf
- __MACOSX/S3_APPENDIX/._Echis_carinatus_sochureki.dbf
- S3_APPENDIX/Echis_carinatus_sochureki.prj
- __MACOSX/S3_APPENDIX/._Echis_carinatus_sochureki.prj
- S3_APPENDIX/Echis_carinatus_sochureki.qpj
- __MACOSX/S3_APPENDIX/._Echis_carinatus_sochureki.qpj
- S3_APPENDIX/Echis_carinatus_sochureki.shp
- __MACOSX/S3_APPENDIX/._Echis_carinatus_sochureki.shp
- S3_APPENDIX/Echis_carinatus_sochureki.shx
- __MACOSX/S3_APPENDIX/._Echis_carinatus_sochureki.shx
- S3_APPENDIX/Echis_omanensis.cpg
- __MACOSX/S3_APPENDIX/._Echis_omanensis.cpg
- S3_APPENDIX/Echis_omanensis.dbf
- __MACOSX/S3_APPENDIX/._Echis_omanensis.dbf
- S3_APPENDIX/Echis_omanensis.prj
- __MACOSX/S3_APPENDIX/._Echis_omanensis.prj
- S3_APPENDIX/Echis_omanensis.qpj
- __MACOSX/S3_APPENDIX/._Echis_omanensis.qpj
- S3_APPENDIX/Echis_omanensis.shp
- __MACOSX/S3_APPENDIX/._Echis_omanensis.shp
- S3_APPENDIX/Echis_omanensis.shx
- __MACOSX/S3_APPENDIX/._Echis_omanensis.shx
- S3_APPENDIX/Eryx_jayakari.cpg
- __MACOSX/S3_APPENDIX/._Eryx_jayakari.cpg
- S3_APPENDIX/Eryx_jayakari.dbf
- __MACOSX/S3_APPENDIX/._Eryx_jayakari.dbf
- S3_APPENDIX/Eryx_jayakari.prj
- __MACOSX/S3_APPENDIX/._Eryx_jayakari.prj
- S3_APPENDIX/Eryx_jayakari.qpj
- __MACOSX/S3_APPENDIX/._Eryx_jayakari.qpj
- S3_APPENDIX/Eryx_jayakari.shp
- __MACOSX/S3_APPENDIX/._Eryx_jayakari.shp
- S3_APPENDIX/Eryx_jayakari.shx
- __MACOSX/S3_APPENDIX/._Eryx_jayakari.shx
- S3_APPENDIX/Hemidactylus_flaviviridis.cpg
- __MACOSX/S3_APPENDIX/._Hemidactylus_flaviviridis.cpg
- S3_APPENDIX/Hemidactylus_flaviviridis.dbf
- __MACOSX/S3_APPENDIX/._Hemidactylus_flaviviridis.dbf
- S3_APPENDIX/Hemidactylus_flaviviridis.prj
- __MACOSX/S3_APPENDIX/._Hemidactylus_flaviviridis.prj
- S3_APPENDIX/Hemidactylus_flaviviridis.qpj
- __MACOSX/S3_APPENDIX/._Hemidactylus_flaviviridis.qpj
- S3_APPENDIX/Hemidactylus_flaviviridis.shp
- __MACOSX/S3_APPENDIX/._Hemidactylus_flaviviridis.shp
- S3_APPENDIX/Hemidactylus_flaviviridis.shx
- __MACOSX/S3_APPENDIX/._Hemidactylus_flaviviridis.shx
- S3_APPENDIX/Hemidactylus_persicus.cpg
- __MACOSX/S3_APPENDIX/._Hemidactylus_persicus.cpg
- S3_APPENDIX/Hemidactylus_persicus.dbf
- __MACOSX/S3_APPENDIX/._Hemidactylus_persicus.dbf
- S3_APPENDIX/Hemidactylus_persicus.prj
- __MACOSX/S3_APPENDIX/._Hemidactylus_persicus.prj
- S3_APPENDIX/Hemidactylus_persicus.qpj
- __MACOSX/S3_APPENDIX/._Hemidactylus_persicus.qpj
- S3_APPENDIX/Hemidactylus_persicus.shp
- __MACOSX/S3_APPENDIX/._Hemidactylus_persicus.shp
- S3_APPENDIX/Hemidactylus_persicus.shx
- __MACOSX/S3_APPENDIX/._Hemidactylus_persicus.shx
- S3_APPENDIX/Hemidactylus_robustus.cpg
- __MACOSX/S3_APPENDIX/._Hemidactylus_robustus.cpg
- S3_APPENDIX/Hemidactylus_robustus.dbf
- __MACOSX/S3_APPENDIX/._Hemidactylus_robustus.dbf
- S3_APPENDIX/Hemidactylus_robustus.prj
- __MACOSX/S3_APPENDIX/._Hemidactylus_robustus.prj
- S3_APPENDIX/Hemidactylus_robustus.qpj
- __MACOSX/S3_APPENDIX/._Hemidactylus_robustus.qpj
- S3_APPENDIX/Hemidactylus_robustus.shp
- __MACOSX/S3_APPENDIX/._Hemidactylus_robustus.shp
- S3_APPENDIX/Hemidactylus_robustus.shx
- __MACOSX/S3_APPENDIX/._Hemidactylus_robustus.shx
- S3_APPENDIX/Heremites_septemtaeniatus.cpg
- __MACOSX/S3_APPENDIX/._Heremites_septemtaeniatus.cpg
- S3_APPENDIX/Heremites_septemtaeniatus.dbf
- __MACOSX/S3_APPENDIX/._Heremites_septemtaeniatus.dbf
- S3_APPENDIX/Heremites_septemtaeniatus.prj
- __MACOSX/S3_APPENDIX/._Heremites_septemtaeniatus.prj
- S3_APPENDIX/Heremites_septemtaeniatus.qpj
- __MACOSX/S3_APPENDIX/._Heremites_septemtaeniatus.qpj
- S3_APPENDIX/Heremites_septemtaeniatus.shp
- __MACOSX/S3_APPENDIX/._Heremites_septemtaeniatus.shp
- S3_APPENDIX/Heremites_septemtaeniatus.shx
- __MACOSX/S3_APPENDIX/._Heremites_septemtaeniatus.shx
- S3_APPENDIX/Indotyphlops_braminus.cpg
- __MACOSX/S3_APPENDIX/._Indotyphlops_braminus.cpg
- S3_APPENDIX/Indotyphlops_braminus.dbf
- __MACOSX/S3_APPENDIX/._Indotyphlops_braminus.dbf
- S3_APPENDIX/Indotyphlops_braminus.prj
- __MACOSX/S3_APPENDIX/._Indotyphlops_braminus.prj
- S3_APPENDIX/Indotyphlops_braminus.qpj
- __MACOSX/S3_APPENDIX/._Indotyphlops_braminus.qpj
- S3_APPENDIX/Indotyphlops_braminus.shp
- __MACOSX/S3_APPENDIX/._Indotyphlops_braminus.shp
- S3_APPENDIX/Indotyphlops_braminus.shx
- __MACOSX/S3_APPENDIX/._Indotyphlops_braminus.shx
- S3_APPENDIX/Lytorhynchus_diadema_diadema.cpg
- __MACOSX/S3_APPENDIX/._Lytorhynchus_diadema_diadema.cpg
- S3_APPENDIX/Lytorhynchus_diadema_diadema.dbf
- __MACOSX/S3_APPENDIX/._Lytorhynchus_diadema_diadema.dbf
- S3_APPENDIX/Lytorhynchus_diadema_diadema.prj
- __MACOSX/S3_APPENDIX/._Lytorhynchus_diadema_diadema.prj
- S3_APPENDIX/Lytorhynchus_diadema_diadema.qpj
[truncated: 426 more entries]
